# Supplementary material for: Short-Term Effects of Exposure to Atmospheric Ozone on the Nasal and Respiratory Symptoms in Adolescents
Source: Toxics. 2025 Mar 9;13(3):196. doi: 10.3390/toxics13030196 (PMC11945642; doi:10.3390/toxics13030196)
Supplement: Supplementary file 1 [file toxics-13-00196-s001.zip]

Archive with 1 entries (1 files):
- toxics-3503970-supplementary.pdf
